# Supplementary material for: Exploring the Therapeutic Potential of Ammodaucus leucotrichus Seed Extracts: A Multi-Faceted Analysis of Phytochemical Composition, Anti-Inflammatory Efficacy, Predictive Anti-Arthritic Properties, and Molecular Docking Insights
Source: Pharmaceuticals (Basel). 2024 Mar 18;17(3):385. doi: 10.3390/ph17030385 (PMC10974001; doi:10.3390/ph17030385)
Supplement: Supplementary file 1 [file pharmaceuticals-17-00385-s001.zip]

Archive with 1 entries (1 files):
- pharmaceuticals-2912164-supplementary.pdf
